# Supplementary material for: Occurrence, Source Apportionment, and Ecological Risk of Typical Pharmaceuticals in Surface Waters of Beijing, China
Source: Toxics. 2024 Feb 23;12(3):171. doi: 10.3390/toxics12030171 (PMC10975916; doi:10.3390/toxics12030171)
Supplement: Supplementary file 1 [file toxics-12-00171-s001.zip]

Archive with 1 entries (1 files):
- toxics-2876086-supplementary.pdf
